# Supplementary material for: Systematic Analysis and Identification of Drought-Responsive Genes of the CAMTA Gene Family in Wheat (Triticum aestivum L.)
Source: Int J Mol Sci. 2022 Apr 20;23(9):4542. doi: 10.3390/ijms23094542 (PMC9102227; doi:10.3390/ijms23094542)
Supplement: Supplementary file 1 [file ijms-23-04542-s001.zip]

Archive with 4 entries (4 files):
- CAMTA Supplement Figures.pdf
- Table S1 Detailed information of the putative CAMTA proteins in wheat.xlsx
- Table S2 Protein domain structure of the TaCAMTAs.xlsx
- Table S3 Primer sets used in this study .xlsx
