# Supplementary material for: Systematic Analysis and Identification of Drought-Responsive Genes of the CAMTA Gene Family in Wheat (Triticum aestivum L.)
Source: Int J Mol Sci. 2022 Apr 20;23(9):4542. doi: 10.3390/ijms23094542 (PMC9102227; doi:10.3390/ijms23094542)
Supplement: Supplementary file 1 [file ijms-23-04542-s001.zip › Table S1 Detailed information of the putative CAMTA proteins in wheat.xlsx]

## Sheet: Sheet1
Table S1 Detailed information of the putative CAMTA proteins in wheat
Gene Name		Gene ID	Chromosome Location		ORF length (bp)	No. of amino acid (aa)	No. of Introns	MW (Da)	pI	GRAVY
TaCAMT1a	TaCAMTA1a-A	TraesCS2A02G163000	Chr 2A (+)	115,413,507-115,422,090	3081	1026	12	113843	5.59	-0.507
	TaCAMTA1a-B	TraesCS2B02G188800	Chr 2B (+)	164,418,775-164,427,330	3084	1027	12	114109	5.65	-0.521
	TaCAMTA1a-D	TraesCS2D02G169900	Chr 2D (+)	113,911,362-113,919,591	3081	1026	12	113901	5.59	-0.515
TaCAMT1b	TaCAMTA1b-A	TraesCS4A02G407100	Chr 4A (-)	679,981,642-679,990,156	3201	1066	12	119317	5.66	-0.552
	TaCAMTA1b-B.1	TraesCS4B02G306300	Chr 4B (-)	595,277,477-595,286,089	3162	1053	12	117712	5.76	-0.562
	TaCAMTA1b-B.2	TraesCS5B02G521100	Chr 5B (-)	683,109,213-683,139,863	2508	835	9	93538.6	6.07	-0.447
	TaCAMTA1b-D	TraesCS4D02G304500	Chr 4D (-)	472,932,312-472,941,309	3198	1065	12	119093	5.66	-0.554
TaCAMT4a	TaCAMTA4a-A	TraesCS2A02G283800	Chr 2A (+)	475,870,112-475,878,163	3084	1027	11	114424	5.38	-0.494
	TaCAMTA4a-B	TraesCS2B02G300800	Chr 2B (+)	423,657,597-423,666,571	2979	992	12	110403	5.36	-0.482
	TaCAMTA4a-D	TraesCS2D02G282800	Chr 2D (+)	355,676,343-355,685,067	3084	1027	12	114536	5.32	-0.5
TaCAMT4b	TaCAMTA4b-A	TraesCS3A02G433300	Chr 3A (-)	674,751,244-674,757,428	2466	821	10	92476.7	7.32	-0.48
	TaCAMTA4b-B	TraesCS3B02G469100	Chr 3B (-)	715,886,740-715,893,072	2418	805	11	90822.8	6.73	-0.482
	TaCAMTA4b-D	TraesCS3D02G426700	Chr 3D (-)	539,903,862-539,910,357	2430	809	10	91559.4	6.41	-0.504
TaCAMT5	TaCAMTA5-A	TraesCS2A02G229400	Chr 2A (-)	258,345,594-258,361,280	2724	907	14	101833	8.93	-0.462
	TaCAMTA5-B.1	TraesCS2B02G254000	Chr 2B (-)	281,872,294-281,878,713	2226	741	8	82701	8.93	-0.381
	TaCAMTA5-B.2	TraesCS2B02G254100	Chr 2B (-)	281,881,110-281,885,828	417	138	4	16214.5	9.57	-0.772
	TaCAMTA5-D	TraesCS2D02G237300	Chr 2D (-)	239,973,005-239,987,968	2676	891	13	100295	9	-0.509
