# Supplementary material for: Systematic Analysis and Identification of Drought-Responsive Genes of the CAMTA Gene Family in Wheat (Triticum aestivum L.)
Source: Int J Mol Sci. 2022 Apr 20;23(9):4542. doi: 10.3390/ijms23094542 (PMC9102227; doi:10.3390/ijms23094542)
Supplement: Supplementary file 1 [file ijms-23-04542-s001.zip › Table S2 Protein domain structure of the TaCAMTAs.xlsx]

## Sheet: Sheet1
Table S2 Protein domain structure of the TaCAMTAs
Gene name	protein length	CG-1	IQ	ANK	TIG	CaMBD
TaCAMTA1b-B.1	1067aa	23-135	907-928	576-795	473-558	911-930/888-907
TaCAMTA1b-D	1066aa	23-135	907-928	610-762	473-558	911-930/888-907
TaCAMTA1b-A	1066aa	23-135	907-928	610-762	473-558	911-930/888-907
TaCAMTA1b-B.2	835aa	9-121		509-603	258-343	729-748/752-771
TaCAMTA1a-B	1027aa	24-136		641-731	436-515	847-866/870-889
TaCAMTA1a-A	1026aa	24-136		640-730	436-515	846-865/869-888
TaCAMTA1a-D	1026aa	24-136		640-730	436-515	846-865/869-888
TaCAMTA4b-A	821aa	19-131	709-731	497-545	291-376	691-710/714-733
TaCAMTA4b-B	805aa	18-130	671-715	481-529		675-694/698-717
TaCAMTA4b-D	809aa	17-106	675-719	485-537		679-698/702-721
TaCAMTA4a-B	992aa	14-126	848-869	618-663	446-529	829-848/852-871
TaCAMTA4a-A	1027aa	19-131	882-904	653-698	453-536	864-883/887-906
TaCAMTA4a-D	1027aa	19-131	882-904	653-698	453-536	848-867/871-890
TaCAMTA5-A	907aa	35-147	764-785	546-637		605-624/628-647/709-728
TaCAMTA5-D	891aa	35-147	764-785	546-637		605-624/628-647/709-728
TaCAMTA5-B.1	741aa		598-619	380-471		579-598/602-621/683-702
TaCAMTA5-B.2	138aa	35-134
