# Supplementary material for: Systematic Analysis and Identification of Drought-Responsive Genes of the CAMTA Gene Family in Wheat (Triticum aestivum L.)
Source: Int J Mol Sci. 2022 Apr 20;23(9):4542. doi: 10.3390/ijms23094542 (PMC9102227; doi:10.3390/ijms23094542)
Supplement: Supplementary file 1 [file ijms-23-04542-s001.zip › Table S3 Primer sets used in this study .xlsx]

## Sheet: qRT-PCR primer
Table S3 Primers used in this study
Gene Name		Fprimer	Rprimer
TaCAMTA1a	TaCAMTA1a-A	ATTCACGGAGCCGACACT	GTGCCTCAGTCATCAATGTTTC
	TaCAMTA1a-B	CGTGATTCCGAGACCCAGTATAT	AGGAAATGAGGAGTTGGGTCTG
	TaCAMTA1a-D	ATTCCGAGACCCAGCATA	CATTTCCACCACTCATAAC
TaCAMTA1b	TaCAMTA1b-A	CCAGTGAAGTGCGGTCCAT	GGGCAGGGCATTCTTCAT
	TaCAMTA1b-B.1	ATCCCTTTATTCAGTTTCGTCA	CGGGCGACATCACCTAATAC
	TaCAMTA1b-B.2	GCAACAACTGTCCGCTCT	TATGATTGGGTGATAAGGC
	TaCAMTA1b-D	GCATTCCTCACAGCACCTAG	CACCTTCAAACCCTCAACC
TaCAMTA4a	TaCAMTA4a-A	GGGAAATCAGACAAGCAATAG	GCTGGCAAACCTAAATCG
	TaCAMTA4a-B	TCTGCGTTGGGCTATGAC	TGCTCAGAAGCCAGGAAA
	TaCAMTA4a-D	CATCAGACTTTAGCGAGGGC	CTTGGTTGAGCCCAGATGTA
TaCAMTA4b	TaCAMTA4b-A	TGAAACCATAGGCAGACGCA	ATTGGGATACGACTGGGCTT
	TaCAMTA4b-B	GTGAATGCAGAAAAGAATTAAGC	GTCATGATGTTACTGGCGAGA
	TaCAMTA4b-D	GCAGCAAAAAGAACCGCC	ACCCTACAGTGAAGCACGG
TaCAMTA5	TaCAMTA5-A	CCTTCAGAATCGCCAGCA	TAAAGCCGCTGGAAGATGAG
	TaCAMTA5-B.1	GACTAGAGCCGCCAGTATCA	CTTCTCCTCCGATTTCAGCC
	TaCAMTA5-B.2	CATATAGAACAATAGCACCACTCA	ATCCACGGCTTCATCACC
	TaCAMTA5-D	CCAGAAGAATCACGGAAA	CATATTGGCATCACTCGA
actin		CGCGCGCTACGGCTTTGACCTA	CGGCAGATTCCCACGCGTTACG

## Sheet: Gene&Vector construction primer
Table S3 Primers used in this study
Gene & Vector construction	Fprimer	Rprimer
TaCAMTA5-B.1	AGCCGAAGCGCCTACAAT	CAAGCACAATGCCATATAGCTAAAA
TaCAMTA5-B.2	ATGGCGGGAGCGGCCGGGAGG	CACTATTGGTAGTCGCAGGTTTA
TaCaM	GTGCTCGCTCGCCGCCTC	ATGCTTAACTGGAAATCGATCAAAT
TaCAMTA5-B.1-AD	GCCATGGAGGCCAGTGAATTCATGAATGTGATTCAATATTA	CAGCTCGAGCTCGATGGATCCCTAGCAGCAAATACATACAC
TaCAMTA5-B.1-BD	ATGGCCATGGAGGCCGAATTCATGAATGTGATTCAATATTA	CCGCTGCAGGTCGACGGATCCCTAGCAGCAAATACATACAC
TaCAMTA5-B.2-AD	GCCATGGAGGCCAGTGAATTCATGGCGGGAGCGGCCGGGAGG	CAGCTCGAGCTCGATGGATCCTCACGTGATGCACTTGTCAAGCA
TaCAMTA5-B.2-BD	ATGGCCATGGAGGCCGAATTCATGGCGGGAGCGGCCGGGAGG	CCGCTGCAGGTCGACGGATCCTCACGTGATGCACTTGTCAAGCA
TaCaM-AD	GCCATGGAGGCCAGTGAATTCATGGCGGATCAGCTCACC	CAGCTCGAGCTCGATGGATCCTCATTTGGCCATCATGACCT
TaCaM-BD	ATGGCCATGGAGGCCGAATTCATGGCGGATCAGCTCACC	CCGCTGCAGGTCGACGGATCCTCATTTGGCCATCATGACCT
TaCAMTA1b-B.1	GATCGCCGGGAGAGGGGA	TTACAAGAACAAACGCCACT
TaCAMTA1b-B.1-OE	CAGGTCGACTCTAGAGGATCCATGGCCGAGGGCCGGCGCTA	CGATCGGGGAAATTCGAGCTCCTAGAAATAGCCAGGCAACG
TaCAMTA1b-B.1-RNAi	CAGGTCGACTCTAGAGGATCCGAAGTCAAGGCTGGAAAATCAA	CGATCGGGGAAATTCGAGCTCATCCGGCTCCTCCCGAATAAATATC
